# Supplementary material for: Variational autoencoder-based chemical latent space for large molecular structures with 3D complexity
Source: Commun Chem. 2023 Nov 16;6:249. doi: 10.1038/s42004-023-01054-6 (PMC10654724; doi:10.1038/s42004-023-01054-6)
Supplement: Supplementary file 4 — Supplementary Data 1 [file 42004_2023_1054_MOESM4_ESM.xlsx]

## Sheet: Figure2(b)
	EGF		AG1478		Yessotoxin
	−	+	0.01	0.1	10	100
EGFR kinase activity (%)	15.0862	100	18.1034	18.9655	102.586	16.3793

## Sheet: Figure5(a)
Docking Score	Frequency
-11	0
-10.75	0
-10.5	0
-10.25	0
-10	1
-9.75	1
-9.5	6
-9.25	12
-9	25
-8.75	39
-8.5	90
-8.25	161
-8	237
-7.75	284
-7.5	375
-7.25	414
-7	434
-6.75	536
-6.5	558
-6.25	650
-6	658
-5.75	668
-5.5	663
-5.25	623
-5	530
-4.75	468
-4.5	447
-4.25	357
-4	327
-3.75	274
-3.5	266
-3.25	187
-3	212
-2.75	175
-2.5	192
-2.25	138
-2	116
-1.75	99
-1.5	77
-1.25	65
-1	38
-0.75	40
-0.5	49
-0.25	33
0	36
0.25	37
0.5	27
0.75	26
1	17
1.25	11
1.5	13
1.75

## Sheet: Figure5(c)
Docking Score	Frequency
-11	0
-10.75	0
-10.5	0
-10.25	0
-10	0
-9.75	1
-9.5	1
-9.25	4
-9	12
-8.75	14
-8.5	21
-8.25	63
-8	110
-7.75	207
-7.5	341
-7.25	557
-7	705
-6.75	944
-6.5	1182
-6.25	1448
-6	1578
-5.75	1586
-5.5	1635
-5.25	1467
-5	1237
-4.75	1075
-4.5	860
-4.25	754
-4	616
-3.75	469
-3.5	398
-3.25	314
-3	279
-2.75	205
-2.5	184
-2.25	120
-2	93
-1.75	74
-1.5	72
-1.25	38
-1	44
-0.75	25
-0.5	15
-0.25	14
0	6
0.25	5
0.5	7
0.75	5
1	2
1.25	3
1.5	2
1.75
